# Supplementary material for: Urinary Eubacterium sp. CAG:581 Promotes Non-Muscle Invasive Bladder Cancer (NMIBC) Development through the ECM1/MMP9 Pathway
Source: Cancers (Basel). 2023 Jan 28;15(3):809. doi: 10.3390/cancers15030809 (PMC9913387; doi:10.3390/cancers15030809)
Supplement: Supplementary file 1 [file cancers-15-00809-s001.zip]

Archive with 1 entries (1 files):
- cancers-2092900-supplementary.pdf
